# Supplementary material for: DNA Barcode Authentication of Wood Samples of Threatened and Commercial Timber Trees within the Tropical Dry Evergreen Forest of India
Source: PLoS One. 2014 Sep 26;9(9):e107669. doi: 10.1371/journal.pone.0107669 (PMC4178033; doi:10.1371/journal.pone.0107669)
Supplement: Table S1 — Collection sites from Tropical Dry Evergreen Forest (TDEF). (XLSX) [file pone.0107669.s003.xlsx]

## Sheet: Sheet1
Table S1. Collection sites from Tropical Dry Evergreen Forest (TDEF)
S.No	Name of the place	Latitude (N)	Longitude (E)
1	Visakhapatnam	17°33'	83° 6'
2	Nellore	14°26'	79°58'
3	Chennai	13° 0'	80°13'
4	Kancheepuram	12°40'	79°58'
5	Villupuram	12°11'	79°56'
6	Cuddalore	11°29'	79°41'
7	Thanjavur	10°37'	79°15'
8	Pudukkottai	10°24'	79° 0'
9	Nagapattinam	10°42'	79°50'
10	Ramnathapuram	9°46'	77°53'
