# Supplementary material for: DNA Barcode Authentication of Wood Samples of Threatened and Commercial Timber Trees within the Tropical Dry Evergreen Forest of India
Source: PLoS One. 2014 Sep 26;9(9):e107669. doi: 10.1371/journal.pone.0107669 (PMC4178033; doi:10.1371/journal.pone.0107669)
Supplement: Table S2 — Details of the 429 samples collected for the present study, their process IDs in BOLD, PCR success and length of rbcL and matK sequences obtained. (XLSX) [file pone.0107669.s004.xlsx]

## Sheet: TDEF PCR and Sequencing
Table S2. Detalis of the 429 samples collected for the present study, their process IDs in BOLD, PCR success and length of rbcL and matK sequences obtained.
			rbcL		matK
S.No	Name of the Species	Process ID	PCR	Length of Good Quality Sequence (Q value >40)	PCR	Length of Good Quality Sequence (Q value >40)
1	Acacia auriculiformis	TDEF001-12	Positive	607	Positive	837
2	Acacia auriculiformis	TDEF003-12	Positive	607	Positive	779
3	Acacia auriculiformis	TDEF002-12	Positive	607	Positive	0
4	Acacia chundra	TDEF374-12	Positive	607	Positive	812
5	Acacia chundra	TDEF375-12	Positive	607	Positive	813
6	Acacia chundra	TDEF373-12	Positive	607	Positive	792
7	Acacia ferruginea	TDEF004-12	Positive	607	Positive	780
8	Acacia ferruginea	TDEF005-12	Positive	607	Positive	780
9	Acacia ferruginea	TDEF006-12	Positive	607	Positive	780
10	Acacia holosericea	TDEF007-12	Positive	607	Positive	779
11	Acacia holosericea	TDEF008-12	Positive	607	Positive	780
12	Acacia holosericea	TDEF009-12	Positive	607	Positive	780
13	Acacia leucophloea	TDEF010-12	Positive	607	Positive	516
14	Acacia leucophloea	TDEF011-12	Positive	607	Positive	810
15	Acacia leucophloea	TDEF012-12	Positive	607	Positive	810
16	Acacia nilotica	TDEF013-12	Positive	607	Positive	867
17	Acacia nilotica	TDEF015-12	Positive	607	Positive	806
18	Acacia nilotica	TDEF014-12	Positive	607	Positive	810
19	Acacia planiformis	TDEF018-12	Positive	607	Positive	867
20	Acacia planiformis	TDEF017-12	Positive	607	Positive	781
21	Acacia planiformis	TDEF016-12	Positive	607	Positive	810
22	Adenanthera pavonina	TDEF021-12	Positive	607	Positive	780
23	Adenanthera pavonina	TDEF019-12	Positive	607	Positive	753
24	Adenanthera pavonina	TDEF020-12	Positive	607	Positive	750
25	Aegle marmelos	TDEF024-12	Positive	607	Positive	785
26	Aegle marmelos	TDEF022-12	Positive	607	Positive	0
27	Aegle marmelos	TDEF023-12	Positive	607	Positive	0
28	Alangium salviifolium	TDEF026-12	Positive	607	Positive	522
29	Alangium salviifolium	TDEF025-12	Positive	607	Positive	777
30	Alangium salviifolium	TDEF027-12	Positive	607	Positive	777
31	Albizia amara	TDEF029-12	Positive	607	Positive	780
32	Albizia amara	TDEF030-12	Positive	607	Positive	780
33	Albizia amara	TDEF028-12	Positive	607	Positive	756
34	Albizia lebbeck	TDEF031-12	Positive	607	Positive	837
35	Albizia lebbeck	TDEF032-12	Positive	607	Positive	780
36	Albizia lebbeck	TDEF033-12	Positive	607	Positive	780
37	Albizia saman	TDEF035-12	Positive	607	Positive	778
38	Albizia saman	TDEF034-12	Positive	607	Positive	780
39	Albizia saman	TDEF036-12	Positive	607	Positive	780
40	Alstonia scholaris	TDEF039-12	Positive	607	Positive	840
41	Alstonia scholaris	TDEF038-12	Positive	607	Positive	815
42	Alstonia scholaris	TDEF037-12	Positive	607	Positive	809
43	Anacardium occidentale	TDEF041-12	Positive	607	Positive	849
44	Anacardium occidentale	TDEF042-12	Positive	607	Positive	849
45	Anacardium occidentale	TDEF040-12	Positive	607	Positive	812
46	Annona reticulata	TDEF044-12	Positive	607	Positive	837
47	Annona reticulata	TDEF045-12	Positive	607	Positive	775
48	Annona reticulata	TDEF043-12	Positive	607	Positive	847
49	Annona squamosa	TDEF046-12	Positive	607	Positive	802
50	Annona squamosa	TDEF048-12	Positive	607	Positive	802
51	Annona squamosa	TDEF047-12	Positive	607	Positive	847
52	Anthocephalus cadamba	TDEF050-12	Positive	607	Positive	780
53	Anthocephalus cadamba	TDEF051-12	Positive	607	Positive	780
54	Anthocephalus cadamba	TDEF049-12	Positive	607	Positive	826
55	Artocarpus heterophyllus	TDEF054-12	Positive	607	Positive	839
56	Artocarpus heterophyllus	TDEF053-12	Positive	607	Positive	840
57	Artocarpus heterophyllus	TDEF052-12	Positive	607	Positive	818
58	Atalantia monophylla	TDEF055-12	Positive	607	Positive	785
59	Atalantia monophylla	TDEF057-12	Positive	607	Positive	785
60	Atalantia monophylla	TDEF056-12	Positive	607	Positive	786
61	Azadirachta indica	TDEF060-12	Positive	607	Positive	843
62	Azadirachta indica	TDEF058-12	Positive	607	Negative	NA
63	Azadirachta indica	TDEF059-12	Positive	607	Positive	0
64	Bambusa bambos	TDEF061-12	Positive	607	Negative	NA
65	Bambusa bambos	TDEF062-12	Positive	607	Negative	NA
66	Bambusa bambos	TDEF063-12	Positive	607	Negative	NA
67	Barringtonia acutangula	TDEF065-12	Positive	607	Positive	0
68	Barringtonia acutangula	TDEF066-12	Positive	607	Positive	771
69	Barringtonia acutangula	TDEF064-12	Positive	607	Positive	800
70	Bauhinia purpurea	TDEF067-12	Positive	607	Negative	NA
71	Bauhinia purpurea	TDEF068-12	Positive	607	Negative	NA
72	Bauhinia purpurea	TDEF069-12	Positive	607	Negative	NA
73	Bauhinia racemosa	TDEF070-12	Positive	607	Negative	NA
74	Bauhinia racemosa	TDEF071-12	Positive	607	Negative	NA
75	Bauhinia racemosa	TDEF072-12	Positive	607	Negative	NA
76	Benkara malabarica	TDEF074-12	Positive	607	Positive	840
77	Benkara malabarica	TDEF073-12	Positive	607	Positive	839
78	Benkara malabarica	TDEF075-12	Positive	607	Positive	839
79	Bixa orellana	TDEF394-12	Positive	607	Positive	813
80	Bixa orellana	TDEF395-12	Positive	607	Positive	813
81	Bixa orellana	TDEF396-12	Positive	607	Positive	813
82	Bombax ceiba	TDEF076-12	Positive	607	Positive	828
83	Bombax ceiba	TDEF077-12	Positive	607	Positive	771
84	Bombax ceiba	TDEF078-12	Positive	607	Positive	771
85	Borassus flabellifer	TDEF079-12	Positive	607	Positive	781
86	Borassus flabellifer	TDEF080-12	Positive	607	Positive	781
87	Borassus flabellifer	TDEF081-12	Positive	607	Positive	781
88	Buchanania axillaris	TDEF082-12	Positive	607	Positive	837
89	Buchanania axillaris	TDEF083-12	Positive	607	Positive	837
90	Buchanania axillaris	TDEF084-12	Positive	607	Positive	776
91	Butea monosperma	TDEF087-12	Positive	607	Positive	520
92	Butea monosperma	TDEF086-12	Positive	607	Positive	787
93	Butea monosperma	TDEF085-12	Positive	607	Positive	787
94	Caesalpinia coriaria	TDEF089-12	Positive	607	Positive	778
95	Caesalpinia coriaria	TDEF090-12	Positive	607	Positive	780
96	Caesalpinia coriaria	TDEF088-12	Positive	607	Positive	772
97	Calophyllum inophyllum	TDEF091-12	Positive	607	Positive	835
98	Calophyllum inophyllum	TDEF093-12	Positive	607	Positive	835
99	Calophyllum inophyllum	TDEF092-12	Positive	607	Positive	0
100	Cascabela thevetia	TDEF095-12	Positive	607	Positive	826
101	Cascabela thevetia	TDEF094-12	Positive	607	Positive	764
102	Cascabela thevetia	TDEF096-12	Positive	607	Positive	795
103	Cassia fistula	TDEF098-12	Positive	607	Positive	785
104	Cassia fistula	TDEF097-12	Positive	607	Positive	786
105	Cassia fistula	TDEF099-12	Positive	607	Positive	786
106	Cassia roxburghii	TDEF102-12	Positive	607	Positive	843
107	Cassia roxburghii	TDEF100-12	Positive	607	Positive	843
108	Cassia roxburghii	TDEF101-12	Positive	607	Positive	781
109	Cassine glauca	TDEF385-12	Positive	607	Positive	804
110	Cassine glauca	TDEF386-12	Positive	607	Positive	813
111	Cassine glauca	TDEF387-12	Positive	607	Positive	813
112	Casuarina litorea	TDEF103-12	Positive	607	Positive	769
113	Casuarina litorea	TDEF104-12	Positive	607	Positive	769
114	Casuarina litorea	TDEF105-12	Positive	607	Positive	775
115	Catunaregam spinosa	TDEF106-12	Positive	607	Negative	NA
116	Catunaregam spinosa	TDEF107-12	Positive	607	Positive	816
117	Catunaregam spinosa	TDEF108-12	Positive	607	Positive	816
118	Ceiba pentandra	TDEF109-12	Positive	607	Positive	828
119	Ceiba pentandra	TDEF111-12	Positive	607	Positive	770
120	Ceiba pentandra	TDEF110-12	Positive	607	Positive	771
121	Chloroxylon swietenia	TDEF114-12	Positive	607	Positive	780
122	Chloroxylon swietenia	TDEF112-12	Positive	607	Positive	795
123	Chloroxylon swietenia	TDEF113-12	Positive	607	Positive	807
124	Citrus aurantiifolia	TDEF422-12	Positive	607	Positive	843
125	Citrus aurantiifolia	TDEF421-12	Positive	607	Negative	NA
126	Citrus aurantiifolia	TDEF423-12	Positive	607	Positive	803
127	Cocos nucifera	TDEF116-12	Positive	607	Positive	846
128	Cocos nucifera	TDEF115-12	Positive	607	Positive	844
129	Cocos nucifera	TDEF117-12	Positive	607	Positive	844
130	Cordia obliqua	TDEF118-12	Positive	607	Positive	792
131	Cordia obliqua	TDEF119-12	Positive	607	Positive	819
132	Cordia obliqua	TDEF120-12	Positive	607	Positive	769
133	Couroupita guianensis	TDEF121-12	Positive	607	Positive	793
134	Couroupita guianensis	TDEF122-12	Positive	607	Positive	777
135	Couroupita guianensis	TDEF123-12	Positive	607	Positive	777
136	Crateva religiosa	TDEF125-12	Positive	607	Positive	822
137	Crateva religiosa	TDEF126-12	Positive	607	Positive	822
138	Crateva religiosa	TDEF124-12	Positive	607	Positive	765
139	Dalbergia sissoo	TDEF128-12	Positive	607	Negative	NA
140	Dalbergia sissoo	TDEF129-12	Positive	607	Negative	NA
141	Dalbergia sissoo	TDEF127-12	Positive	607	Positive	783
142	Delonix elata	TDEF382-12	Positive	607	Positive	813
143	Delonix elata	TDEF383-12	Positive	607	Positive	813
144	Delonix elata	TDEF384-12	Positive	607	Positive	813
145	Delonix regia	TDEF134-12	Positive	607	Positive	837
146	Delonix regia	TDEF133-12	Positive	607	Positive	837
147	Delonix regia	TDEF135-12	Positive	607	Positive	779
148	Dichrostachys cinerea	TDEF136-12	Positive	607	Positive	837
149	Dichrostachys cinerea	TDEF137-12	Positive	607	Positive	836
150	Dichrostachys cinerea	TDEF138-12	Positive	607	Positive	779
151	Diospyros buxifolia	TDEF397-12	Positive	607	Positive	807
152	Diospyros buxifolia	TDEF399-12	Positive	607	Positive	805
153	Diospyros buxifolia	TDEF398-12	Positive	607	Positive	804
154	Diospyros chloroxylon	TDEF139-12	Positive	607	Positive	510
155	Diospyros chloroxylon	TDEF140-12	Positive	607	Positive	777
156	Diospyros chloroxylon	TDEF141-12	Positive	607	Positive	777
157	Suregada angustifolia	TDEF142-12	Positive	607	Negative	NA
158	Suregada angustifolia	TDEF143-12	Positive	607	Negative	NA
159	Suregada angustifolia	TDEF144-12	Positive	607	Negative	NA
160	Diospyros ferrea	TDEF145-12	Positive	607	Positive	837
161	Diospyros ferrea	TDEF146-12	Positive	607	Positive	777
162	Diospyros ferrea	TDEF147-12	Positive	607	Positive	777
163	Dolichandrone falcata	TDEF130-12	Positive	607	Positive	843
164	Dolichandrone falcata	TDEF131-12	Positive	607	Positive	843
165	Dolichandrone falcata	TDEF132-12	Positive	607	Negative	NA
166	Enterolobium cyclocarpum	TDEF148-12	Positive	607	Positive	813
167	Enterolobium cyclocarpum	TDEF149-12	Positive	607	Positive	813
168	Enterolobium cyclocarpum	TDEF150-12	Positive	607	Positive	813
169	Erythrina variegata	TDEF156-12	Positive	607	Positive	841
170	Erythrina variegata	TDEF154-12	Positive	607	Positive	508
171	Erythrina variegata	TDEF155-12	Positive	607	Positive	779
172	Eucalyptus tereticornis	TDEF157-12	Positive	607	Positive	773
173	Eucalyptus tereticornis	TDEF159-12	Positive	607	Positive	773
174	Eucalyptus tereticornis	TDEF158-12	Positive	607	Positive	810
175	Ficus benghalensis	TDEF160-12	Positive	607	Negative	NA
176	Ficus benghalensis	TDEF161-12	Positive	607	Negative	NA
177	Ficus benghalensis	TDEF162-12	Positive	607	Negative	NA
178	Ficus benjamina	TDEF163-12	Positive	607	Negative	NA
179	Ficus benjamina	TDEF164-12	Positive	607	Negative	NA
180	Ficus benjamina	TDEF165-12	Positive	607	Negative	NA
181	Ficus elastica	TDEF166-12	Positive	607	Negative	NA
182	Ficus elastica	TDEF167-12	Positive	607	Negative	NA
183	Ficus elastica	TDEF168-12	Positive	607	Negative	NA
184	Ficus hispida	TDEF169-12	Positive	607	Negative	NA
185	Ficus hispida	TDEF170-12	Positive	607	Negative	NA
186	Ficus hispida	TDEF171-12	Positive	607	Negative	NA
187	Ficus mollis	TDEF172-12	Positive	607	Negative	NA
188	Ficus mollis	TDEF173-12	Positive	607	Negative	NA
189	Ficus mollis	TDEF174-12	Positive	607	Negative	NA
190	Ficus racemosa	TDEF175-12	Positive	607	Negative	NA
191	Ficus racemosa	TDEF176-12	Positive	607	Negative	NA
192	Ficus racemosa	TDEF177-12	Positive	607	Negative	NA
193	Ficus religiosa	TDEF178-12	Positive	607	Negative	NA
194	Ficus religiosa	TDEF179-12	Positive	607	Negative	NA
195	Ficus religiosa	TDEF180-12	Positive	607	Negative	NA
196	Filicium decipiens	TDEF181-12	Positive	607	Negative	NA
197	Filicium decipiens	TDEF182-12	Positive	607	Positive	813
198	Filicium decipiens	TDEF183-12	Positive	607	Positive	779
199	Flacourtia indica	TDEF376-12	Positive	607	Positive	843
200	Flacourtia indica	TDEF378-12	Positive	607	Positive	814
201	Flacourtia indica	TDEF377-12	Positive	607	Positive	837
202	Garcinia spicata	TDEF409-12	Positive	607	Negative	NA
203	Garcinia spicata	TDEF410-12	Positive	607	Negative	NA
204	Garcinia spicata	TDEF411-12	Positive	607	Negative	NA
205	Gliricidia sepium	TDEF184-12	Positive	607	Positive	790
206	Gliricidia sepium	TDEF185-12	Positive	607	Negative	NA
207	Gliricidia sepium	TDEF186-12	Positive	607	Negative	NA
208	Gmelina arborea	TDEF187-12	Positive	607	Positive	843
209	Gmelina arborea	TDEF188-12	Positive	607	Positive	843
210	Gmelina arborea	TDEF189-12	Positive	607	Positive	786
211	Grevillea robusta	TDEF406-12	Positive	607	Negative	NA
212	Grevillea robusta	TDEF407-12	Positive	607	Negative	NA
213	Grevillea robusta	TDEF408-12	Positive	607	Negative	NA
214	Grewia orbiculata	TDEF190-12	Positive	607	Negative	NA
215	Grewia orbiculata	TDEF191-12	Positive	607	Positive	804
216	Grewia orbiculata	TDEF192-12	Positive	607	Positive	765
217	Guazuma ulmifolia	TDEF194-12	Positive	607	Positive	828
218	Guazuma ulmifolia	TDEF193-12	Positive	607	Negative	NA
219	Guazuma ulmifolia	TDEF195-12	Positive	607	Positive	836
220	Hardwickia binata	TDEF196-12	Positive	607	Positive	837
221	Hardwickia binata	TDEF198-12	Positive	607	Positive	813
222	Hardwickia binata	TDEF197-12	Positive	607	Positive	827
223	Helicteres isora	TDEF199-12	Positive	607	Positive	831
224	Helicteres isora	TDEF200-12	Positive	607	Positive	806
225	Helicteres isora	TDEF201-12	Positive	607	Positive	801
226	Hibiscus tiliaceus	TDEF202-12	Positive	607	Negative	NA
227	Hibiscus tiliaceus	TDEF203-12	Positive	607	Positive	804
228	Hibiscus tiliaceus	TDEF204-12	Positive	607	Positive	804
229	Holoptelea integrifolia	TDEF418-12	Positive	607	Negative	NA
230	Holoptelea integrifolia	TDEF419-12	Positive	607	Negative	NA
231	Holoptelea integrifolia	TDEF420-12	Positive	607	Negative	NA
232	Ixora coccinea	TDEF403-12	Positive	607	Positive	822
233	Ixora coccinea	TDEF404-12	Positive	607	Positive	822
234	Ixora coccinea	TDEF405-12	Positive	607	Positive	822
235	Ixora paveta	TDEF205-12	Positive	607	Negative	NA
236	Ixora paveta	TDEF207-12	Positive	607	Positive	832
237	Ixora paveta	TDEF206-12	Positive	607	Positive	822
238	Kigelia africana	TDEF209-12	Positive	607	Positive	843
239	Kigelia africana	TDEF208-12	Positive	607	Negative	NA
240	Kigelia africana	TDEF210-12	Positive	607	Positive	820
241	Lagerstroemia speciosa	TDEF211-12	Positive	607	Negative	NA
242	Lagerstroemia speciosa	TDEF212-12	Positive	607	Negative	NA
243	Lagerstroemia speciosa	TDEF213-12	Positive	607	Negative	NA
244	Lannea coromandelica	TDEF214-12	Positive	607	Positive	837
245	Lannea coromandelica	TDEF215-12	Positive	607	Positive	837
246	Lannea coromandelica	TDEF216-12	Positive	607	Positive	807
247	Lawsonia inermis	TDEF217-12	Positive	607	Positive	840
248	Lawsonia inermis	TDEF219-12	Positive	607	Positive	840
249	Lawsonia inermis	TDEF218-12	Positive	607	Positive	780
250	Lepisanthes tetraphylla	TDEF220-12	Positive	607	Positive	793
251	Lepisanthes tetraphylla	TDEF221-12	Positive	607	Positive	793
252	Lepisanthes tetraphylla	TDEF222-12	Positive	607	Positive	794
253	Leucaena latisiliqua	TDEF223-12	Positive	607	Negative	NA
254	Leucaena latisiliqua	TDEF224-12	Positive	607	Negative	NA
255	Leucaena latisiliqua	TDEF225-12	Positive	607	Negative	NA
256	Limonia acidissima	TDEF226-12	Positive	607	Positive	843
257	Limonia acidissima	TDEF228-12	Positive	607	Positive	799
258	Limonia acidissima	TDEF227-12	Positive	607	Negative	NA
259	Madhuca longifolia	TDEF229-12	Positive	607	Positive	793
260	Madhuca longifolia	TDEF230-12	Positive	607	Positive	788
261	Madhuca longifolia	TDEF231-12	Positive	607	Positive	785
262	Manilkara hexandra	TDEF232-12	Positive	607	Positive	794
263	Manilkara hexandra	TDEF233-12	Positive	607	Positive	789
264	Manilkara hexandra	TDEF234-12	Positive	607	Positive	789
265	Manilkara zapota	TDEF427-12	Positive	607	Positive	813
266	Manilkara zapota	TDEF429-12	Positive	607	Positive	806
267	Manilkara zapota	TDEF428-12	Positive	607	Positive	805
268	Melia azedarach	TDEF235-12	Positive	607	Negative	NA
269	Melia azedarach	TDEF236-12	Positive	607	Negative	NA
270	Melia azedarach	TDEF237-12	Positive	607	Negative	NA
271	Memecylon umbellatum	TDEF238-12	Positive	607	Negative	NA
272	Memecylon umbellatum	TDEF239-12	Positive	607	Negative	NA
273	Memecylon umbellatum	TDEF240-12	Positive	607	Negative	NA
274	Millingtonia hortensis	TDEF424-12	Positive	607	Positive	819
275	Millingtonia hortensis	TDEF425-12	Positive	607	Positive	819
276	Millingtonia hortensis	TDEF426-12	Positive	607	Positive	819
277	Mimusops elengi	TDEF243-12	Positive	607	Negative	NA
278	Mimusops elengi	TDEF242-12	Positive	607	Positive	807
279	Mimusops elengi	TDEF241-12	Positive	607	Positive	812
280	Mitragyna parvifolia	TDEF414-12	Positive	607	Positive	817
281	Mitragyna parvifolia	TDEF412-12	Positive	607	Positive	816
282	Mitragyna parvifolia	TDEF413-12	Positive	607	Positive	816
283	Morinda pubescens	TDEF246-12	Positive	607	Positive	825
284	Morinda pubescens	TDEF244-12	Positive	607	Positive	786
285	Morinda pubescens	TDEF245-12	Positive	607	Positive	786
286	Muntingia calabura	TDEF249-12	Positive	607	Positive	828
287	Muntingia calabura	TDEF247-12	Positive	607	Positive	804
288	Muntingia calabura	TDEF248-12	Positive	607	Positive	798
289	Murraya koenigii	TDEF250-12	Positive	607	Negative	NA
290	Murraya koenigii	TDEF251-12	Positive	607	Negative	NA
291	Murraya koenigii	TDEF252-12	Positive	607	Negative	NA
292	Nerium oleander	TDEF415-12	Positive	607	Positive	801
293	Nerium oleander	TDEF416-12	Positive	607	Positive	816
294	Nerium oleander	TDEF417-12	Positive	607	Positive	816
295	Nyctanthes arbor-tristis	TDEF255-12	Positive	607	Positive	780
296	Nyctanthes arbor-tristis	TDEF253-12	Positive	607	Positive	824
297	Nyctanthes arbor-tristis	TDEF254-12	Positive	607	Positive	790
298	Pamburus missionis	TDEF257-12	Positive	607	Positive	799
299	Pamburus missionis	TDEF258-12	Positive	607	Positive	768
300	Pamburus missionis	TDEF256-12	Positive	607	Positive	801
301	Parkia biglandulosa	TDEF388-12	Positive	607	Positive	792
302	Parkia biglandulosa	TDEF389-12	Positive	607	Positive	813
303	Parkia biglandulosa	TDEF390-12	Positive	607	Positive	813
304	Peltophorum pterocarpum	TDEF259-12	Positive	607	Positive	837
305	Peltophorum pterocarpum	TDEF261-12	Positive	607	Positive	837
306	Peltophorum pterocarpum	TDEF260-12	Positive	607	Positive	785
307	Phoenix sylvestris	TDEF262-12	Positive	607	Positive	832
308	Phoenix sylvestris	TDEF263-12	Positive	607	Negative	NA
309	Phoenix sylvestris	TDEF264-12	Positive	607	Positive	847
310	Phyllanthus acidus	TDEF265-12	Positive	607	Positive	832
311	Phyllanthus acidus	TDEF267-12	Positive	607	Positive	774
312	Phyllanthus acidus	TDEF266-12	Positive	607	Positive	790
313	Phyllanthus emblica	TDEF268-12	Positive	607	Positive	0
314	Phyllanthus emblica	TDEF269-12	Positive	607	Negative	NA
315	Phyllanthus emblica	TDEF270-12	Positive	607	Negative	NA
316	Pisonia grandis	TDEF271-12	Positive	607	Positive	813
317	Pisonia grandis	TDEF272-12	Positive	607	Positive	812
318	Pisonia grandis	TDEF273-12	Positive	607	Positive	811
319	Pithecellobium dulce	TDEF274-12	Positive	607	Positive	835
320	Pithecellobium dulce	TDEF275-12	Positive	607	Positive	813
321	Pithecellobium dulce	TDEF276-12	Positive	607	Positive	758
322	Plumeria alba	TDEF279-12	Positive	607	Positive	840
323	Plumeria alba	TDEF277-12	Positive	607	Positive	826
324	Plumeria alba	TDEF278-12	Positive	607	Positive	826
325	Polyalthia longifolia	TDEF281-12	Positive	607	Positive	813
326	Polyalthia longifolia	TDEF282-12	Positive	607	Positive	816
327	Polyalthia longifolia	TDEF280-12	Positive	607	Positive	813
328	Pongamia pinnata	TDEF283-12	Positive	607	Negative	NA
329	Pongamia pinnata	TDEF284-12	Positive	607	Positive	816
330	Pongamia pinnata	TDEF285-12	Positive	607	Positive	800
331	Premna corymbosa	TDEF286-12	Positive	607	Negative	NA
332	Premna corymbosa	TDEF287-12	Positive	607	Negative	NA
333	Premna corymbosa	TDEF288-12	Positive	607	Negative	NA
334	Premna mollissima	TDEF391-12	Positive	607	Positive	849
335	Premna mollissima	TDEF393-12	Positive	607	Positive	849
336	Premna mollissima	TDEF392-12	Positive	607	Negative	NA
337	Premna tomentosa	TDEF289-12	Positive	607	Negative	NA
338	Premna tomentosa	TDEF290-12	Positive	607	Negative	NA
339	Premna tomentosa	TDEF291-12	Positive	607	Positive	825
340	Prosopis juliflora	TDEF292-12	Positive	607	Positive	837
341	Prosopis juliflora	TDEF293-12	Positive	607	Positive	837
342	Prosopis juliflora	TDEF294-12	Positive	607	Positive	775
343	Psidium guajava	TDEF297-12	Positive	607	Positive	834
344	Psidium guajava	TDEF295-12	Positive	607	Positive	829
345	Psidium guajava	TDEF296-12	Positive	607	Positive	829
346	Psydrax dicoccos	TDEF298-12	Positive	607	Positive	840
347	Psydrax dicoccos	TDEF299-12	Positive	607	Positive	796
348	Psydrax dicoccos	TDEF300-12	Positive	607	Positive	794
349	Pterocarpus santalinus	TDEF306-12	Positive	607	Positive	805
350	Pterocarpus santalinus	TDEF304-12	Positive	607	Negative	NA
351	Pterocarpus santalinus	TDEF305-12	Positive	607	Negative	NA
352	Pterospermum canescens	TDEF301-12	Positive	607	Positive	804
353	Pterospermum canescens	TDEF302-12	Positive	607	Positive	818
354	Pterospermum canescens	TDEF303-12	Positive	607	Positive	818
355	Putranjiva roxburghii	TDEF307-12	Positive	607	Negative	NA
356	Putranjiva roxburghii	TDEF308-12	Positive	607	Negative	NA
357	Putranjiva roxburghii	TDEF309-12	Positive	607	Negative	NA
358	Santalum album	TDEF310-12	Positive	607	Positive	837
359	Santalum album	TDEF311-12	Positive	607	Positive	828
360	Santalum album	TDEF312-12	Positive	607	Positive	828
361	Sapindus emarginatus	TDEF315-12	Positive	607	Positive	836
362	Sapindus emarginatus	TDEF313-12	Positive	607	Positive	793
363	Sapindus emarginatus	TDEF314-12	Positive	607	Positive	790
364	Senna siamea	TDEF316-12	Positive	607	Positive	836
365	Senna siamea	TDEF318-12	Positive	607	Positive	836
366	Senna siamea	TDEF317-12	Positive	607	Positive	813
367	Simarouba amara	TDEF319-12	Positive	607	Negative	NA
368	Simarouba amara	TDEF320-12	Positive	607	Negative	NA
369	Simarouba amara	TDEF321-12	Positive	607	Negative	NA
370	Spathodea campanulata	TDEF322-12	Positive	607	Positive	843
371	Spathodea campanulata	TDEF323-12	Positive	607	Positive	843
372	Spathodea campanulata	TDEF324-12	Positive	607	Positive	843
373	Sterculia foetida	TDEF327-12	Positive	607	Negative	NA
374	Sterculia foetida	TDEF325-12	Positive	607	Positive	804
375	Sterculia foetida	TDEF326-12	Positive	607	Positive	804
376	Streblus asper	TDEF328-12	Positive	607	Negative	NA
377	Streblus asper	TDEF329-12	Positive	607	Negative	NA
378	Streblus asper	TDEF330-12	Positive	607	Negative	NA
379	Strychnos nux-vomica	TDEF331-12	Positive	607	Positive	808
380	Strychnos nux-vomica	TDEF332-12	Positive	607	Positive	808
381	Strychnos nux-vomica	TDEF333-12	Positive	607	Positive	822
382	Strychnos potatorum	TDEF400-12	Positive	607	Positive	801
383	Strychnos potatorum	TDEF402-12	Positive	607	Positive	816
384	Strychnos potatorum	TDEF401-12	Positive	607	Positive	521
385	Swietenia macrophylla	TDEF334-12	Positive	607	Positive	837
386	Swietenia macrophylla	TDEF335-12	Positive	607	Positive	837
387	Swietenia macrophylla	TDEF336-12	Positive	607	Positive	813
388	Syzygium cumini	TDEF338-12	Positive	607	Positive	834
389	Syzygium cumini	TDEF337-12	Positive	607	Positive	810
390	Syzygium cumini	TDEF339-12	Positive	607	Positive	810
391	Tabebuia rosea	TDEF340-12	Positive	607	Negative	NA
392	Tabebuia rosea	TDEF341-12	Positive	607	Negative	NA
393	Tabebuia rosea	TDEF342-12	Positive	607	Negative	NA
394	Tabernaemontana divaricata	TDEF152-12	Positive	607	Positive	775
395	Tabernaemontana divaricata	TDEF151-12	Positive	607	Positive	789
396	Tabernaemontana divaricata	TDEF153-12	Positive	607	Positive	789
397	Tamarindus indica	TDEF343-12	Positive	607	Positive	837
398	Tamarindus indica	TDEF344-12	Positive	607	Positive	790
399	Tamarindus indica	TDEF345-12	Positive	607	Positive	844
400	Tecoma stans	TDEF381-12	Positive	607	Positive	812
401	Tecoma stans	TDEF379-12	Positive	607	Positive	819
402	Tecoma stans	TDEF380-12	Positive	607	Positive	816
403	Tectona grandis	TDEF347-12	Positive	607	Positive	852
404	Tectona grandis	TDEF348-12	Positive	607	Positive	852
405	Tectona grandis	TDEF346-12	Positive	607	Positive	795
406	Terminalia arjuna	TDEF350-12	Positive	607	Positive	774
407	Terminalia arjuna	TDEF351-12	Positive	607	Positive	825
408	Terminalia arjuna	TDEF349-12	Positive	607	Positive	787
409	Terminalia bellirica	TDEF352-12	Positive	607	Positive	834
410	Terminalia bellirica	TDEF354-12	Positive	607	Positive	834
411	Terminalia bellirica	TDEF353-12	Positive	607	Positive	811
412	Terminalia catappa	TDEF356-12	Positive	607	Negative	NA
413	Terminalia catappa	TDEF357-12	Positive	607	Negative	NA
414	Terminalia catappa	TDEF355-12	Positive	607	Positive	758
415	Thespesia populnea	TDEF358-12	Positive	607	Positive	828
416	Thespesia populnea	TDEF359-12	Positive	607	Positive	804
417	Thespesia populnea	TDEF360-12	Positive	607	Positive	804
418	Vitex negundo	TDEF361-12	Positive	607	Negative	NA
419	Vitex negundo	TDEF362-12	Positive	607	Negative	NA
420	Vitex negundo	TDEF363-12	Positive	607	Negative	NA
421	Wrightia tinctoria	TDEF365-12	Positive	607	Positive	841
422	Wrightia tinctoria	TDEF366-12	Positive	607	Positive	841
423	Wrightia tinctoria	TDEF364-12	Positive	607	Negative	NA
424	Ziziphus mauritiana	TDEF369-12	Positive	607	Positive	840
425	Ziziphus mauritiana	TDEF367-12	Positive	607	Positive	838
426	Ziziphus mauritiana	TDEF368-12	Positive	607	Positive	840
427	Ziziphus xylopyrus	TDEF371-12	Positive	607	Positive	840
428	Ziziphus xylopyrus	TDEF370-12	Positive	607	Positive	816
429	Ziziphus xylopyrus	TDEF372-12	Positive	607	Positive	815
						NA = not avaliable
