# Supplementary material for: DNA Barcode Authentication of Wood Samples of Threatened and Commercial Timber Trees within the Tropical Dry Evergreen Forest of India
Source: PLoS One. 2014 Sep 26;9(9):e107669. doi: 10.1371/journal.pone.0107669 (PMC4178033; doi:10.1371/journal.pone.0107669)
Supplement: Table S4 — Inter-specific divergence between congeneric species pairs for matK marker. (XLSX) [file pone.0107669.s006.xlsx]

## Sheet: Sheet1
Table S4. Inter-specific divergence between congeneric species pairs for matK marker
S.No	Name of the Genus	Name of the species	Name of the species	Divergence
1	Acacia	Acacia chundra	Acacia ferruginea	0
2	Acacia	Acacia planiformis	Acacia nilotica	0.124182
3	Acacia	Acacia holosericea	Acacia auriculiformis	0.128536
4	Delonix	Delonix elata	Delonix regia	0.494284
5	Manilkara	Manilkara zapota	Manilkara hexandra	0.508706
6	Albizia	Albizia saman	Albizia amara	0.53099
7	Acacia	Acacia planiformis	Acacia leucophloea	0.583946
8	Premna	Premna mollissima	Premna tomentosa	0.608532
9	Annona	Annona squamosa	Annona reticulata	0.64801
10	Ziziphus	Ziziphus xylopyrus	Ziziphus mauritiana	0.739953
11	Acacia	Acacia nilotica	Acacia leucophloea	0.782792
12	Ixora	Ixora coccinea	Ixora paveta	0.864928
13	Terminalia	Terminalia bellirica	Terminalia arjuna	0.898267
14	Albizia	Albizia saman	Albizia lebbeck	0.902861
15	Diospyros	Diospyros buxifolia	Diospyros ferrea	1.00108
16	Terminalia	Terminalia catappa	Terminalia arjuna	1.06314
17	Cassia	Cassia roxburghii	Cassia fistula	1.15535
18	Terminalia	Terminalia catappa	Terminalia bellirica	1.19737
19	Albizia	Albizia lebbeck	Albizia amara	1.20003
20	Acacia	Acacia holosericea	Acacia ferruginea	1.29487
21	Acacia	Acacia chundra	Acacia holosericea	1.33106
22	Acacia	Acacia chundra	Acacia auriculiformis	1.40751
23	Acacia	Acacia planiformis	Acacia ferruginea	1.4237
24	Acacia	Acacia ferruginea	Acacia auriculiformis	1.42391
25	Acacia	Acacia planiformis	Acacia holosericea	1.42622
26	Acacia	Acacia chundra	Acacia planiformis	1.46543
27	Strychnos	Strychnos potatorum	Strychnos nux-vomica	1.55463
28	Acacia	Acacia planiformis	Acacia auriculiformis	1.55561
29	Acacia	Acacia nilotica	Acacia ferruginea	1.56256
30	Acacia	Acacia nilotica	Acacia holosericea	1.56307
31	Acacia	Acacia chundra	Acacia nilotica	1.60434
32	Acacia	Acacia nilotica	Acacia auriculiformis	1.69518
33	Diospyros	Diospyros buxifolia	Diospyros chloroxylon	1.7966
34	Acacia	Acacia leucophloea	Acacia ferruginea	1.87543
35	Acacia	Acacia leucophloea	Acacia holosericea	1.88035
36	Acacia	Acacia chundra	Acacia leucophloea	1.96554
37	Acacia	Acacia leucophloea	Acacia auriculiformis	2.08874
38	Diospyros	Diospyros ferrea	Diospyros chloroxylon	2.61133
