# Supplementary material for: DNA Barcode Authentication of Wood Samples of Threatened and Commercial Timber Trees within the Tropical Dry Evergreen Forest of India
Source: PLoS One. 2014 Sep 26;9(9):e107669. doi: 10.1371/journal.pone.0107669 (PMC4178033; doi:10.1371/journal.pone.0107669)
Supplement: Table S5 — Number and positions of diagnostics single pure CAs (sPu) for the TDEF tree species from rbcL marker. (XLSX) [file pone.0107669.s007.xlsx]

## Sheet: Sheet 1
Table S5. Number and positions of diagnostics single pure CAs (sPu) for the TDEF tree species from rbcL marker
S.No.	Name of the species	Number of single pure CAs	Position (s) of single pure CAs
1	Acacia auriculiformis	0	NA
2	Acacia chundra	0	NA
3	Acacia ferruginea	0	NA
4	Acacia holosericea	0	NA
5	Acacia leucophloea	1	526
6	Acacia nilotica	1	526
7	Acacia planiformis	2	258 264
8	Adenanthera pavonina	7	139 233 235 352 469 472 553
9	Aegle marmelos	0	NA
10	Alangium salviifolium	17	56 57 124 127 142 199 283 286 337 364 367 403 424 448 538 562 580
11	Albizia amara	3	163 258 264
12	Albizia lebbeck	2	397 553
13	Albizia saman	2	364 367
14	Alstonia scholaris	9	19 67 124 245 323 367 484 502 517
15	Anacardium occidentale	11	22 62 139 399 407 408 409 424 427 463 502
16	Annona reticulata	0	NA
17	Annona squamosa	0	NA
18	Anthocephalus cadamba	4	13 67 169 264
19	Artocarpus heterophyllus	12	121 124 286 304 346 370 398 407 408 433 478 556
20	Atalantia monophylla	3	176 373 407
21	Azadirachta indica	9	58 62 63 112 178 433 448 472 502
22	Bambusa bambos	10	28 46 52 55 295 343 401 420 481 547
23	Barringtonia acutangula	12	88 115 190 229 247 361 397 408 433 436 517 529
24	Bauhinia purpurea	6	176 398 399 401 451 556
25	Bauhinia racemosa	6	176 398 399 401 451 556
26	Benkara malabarica	5	62 230 231 439 442
27	Bixa orellana	18	58 65 66 91 176 178 187 361 377 407 442 511 523 529 538 539 540 586
28	Bombax ceiba	1	574
29	Borassus flabellifer	5	58 301 337 398 442
30	Buchanania axillaris	12	63 112 392 398 415 458 511 517 538 556 559 604
31	Butea monosperma	7	187 238 337 433 484 528 559
32	Caesalpinia coriaria	4	56 361 408 556
33	Calophyllum inophyllum	7	7 31 85 151 376 539 540
34	Cascabela thevetia	6	139 187 264 436 448 481
35	Cassia fistula	2	133 538
36	Cassia roxburghii	2	133 538
37	Cassine glauca	4	1 22 76 430
38	Casuarina litorea	5	139 199 439 475 511
39	Catunaregam spinosa	5	62 230 231 439 442
40	Ceiba pentandra	1	574
41	Chloroxylon swietenia	13	16 58 109 169 241 256 331 361 427 472 506 589 592
42	Citrus aurantiifolia	2	371 520
43	Cocos nucifera	4	247 280 436 475
44	Cordia obliqua	14	5 8 9 10 15 19 121 217 268 271 283 304 367 601
45	Couroupita guianensis	12	88 115 190 229 247 361 397 408 433 436 517 529
46	Crateva religiosa	12	70 139 247 268 269 270 310 421 427 472 496 520
47	Dalbergia sissoo	6	88 178 235 436 502 533
48	Delonix elata	1	346
49	Delonix regia	1	346
50	Dichrostachys cinerea	7	58 139 241 367 401 418 529
51	Diospyros buxifolia	4	58 176 407 424
52	Diospyros chloroxylon	5	245 258 264 487 604
53	Diospyros ferrea	4	58 176 407 424
54	Dolichandrone falcata	4	103 139 398 511
55	Enterolobium cyclocarpum	1	469
56	Erythrina variegata	10	58 94 121 250 286 379 388 392 532 565
57	Eucalyptus tereticornis	5	230 231 398 466 502
58	Ficus benghalensis	0	NA
59	Ficus benjamina	0	NA
60	Ficus elastica	1	56
61	Ficus hispida	0	NA
62	Ficus mollis	0	NA
63	Ficus racemosa	0	NA
64	Ficus religiosa	0	NA
65	Filicium decipiens	13	106 121 187 214 337 362 400 424 427 457 472 475 574
66	Flacourtia indica	20	124 136 139 235 286 337 362 370 397 418 424 427 433 448 487 512 538 553 556 604
67	Garcinia spicata	6	67 163 269 270 400 574
68	Gliricidia sepium	6	61 424 427 436 475 574
69	Gmelina arborea	6	142 202 362 399 562 586
70	Grevillea robusta	5	65 68 122 124 490
71	Grewia orbiculata	17	8 9 10 14 15 19 56 136 230 245 257 398 400 436 469 538 580
72	Guazuma ulmifolia	17	8 9 10 14 15 19 56 136 230 245 257 398 400 436 469 538 580
73	Hardwickia binata	11	40 67 139 142 178 264 283 361 401 448 538
74	Helicteres isora	10	1 2 3 62 166 337 367 398 418 433
75	Hibiscus tiliaceus	10	2 19 190 238 256 263 310 386 392 399
76	Holoptelea integrifolia	21	19 91 121 136 139 211 230 231 233 241 298 346 367 377 388 407 424 442 448 475 517
77	Ixora coccinea	1	398
78	Ixora pavetta	1	398
79	Kigelia africana	3	19 22 121
80	Lagerstroemia speciosa	13	1 2 3 56 58 202 229 230 277 364 406 478 511
81	Lannea coromandelica	12	63 112 392 398 415 458 511 517 538 556 559 604
82	Lawsonia inermis	13	1 2 3 56 58 202 229 230 277 364 406 478 511
83	Lepisanthes tetraphylla	6	110 111 371 392 407 517
84	Leucaena latisiliqua	2	241 451
85	Limonia acidissima	1	157
86	Madhuca longifolia	1	586
87	Manilkara hexandra	1	241
88	Manilkara zapota	1	586
89	Melia azedarach	9	58 62 63 112 178 433 448 472 502
90	Memecylon umbellatum	14	37 124 127 340 352 367 382 424 481 502 508 511 526 592
91	Millingtonia hortensis	5	112 163 211 230 246
92	Mimusops elengi	2	258 264
93	Mitragyna parviflora	4	13 67 169 264
94	Morinda pubescens	10	106 124 154 181 187 286 301 373 439 445
95	Muntingia calabura	8	14 121 151 187 193 304 331 430
96	Murraya koenigii	3	178 484 595
97	Nerium oleander	9	19 67 124 245 323 367 484 502 517
98	Nyctanthes arbor-tristis	9	56 139 151 232 235 238 340 352 493
99	Pamburus missionis	0	NA
100	Parkia biglandulosa	4	67 112 245 466
101	Peltophorum pterocarpum	7	139 233 235 352 469 472 553
102	Phoenix sylvestris	4	247 280 436 475
103	Phyllanthus acidus	4	55 58 124 148
104	Phyllanthus emblica	4	55 58 124 148
105	Pisonia grandis	5	65 68 122 124 490
106	Pithecellobium dulce	4	73 74 239 502
107	Plumeria alba	8	82 238 253 277 286 493 538 598
108	Polyalthia longifolia	25	3 8 9 10 19 103 112 124 178 230 241 246 247 250 292 301 319 346 376 379 382 433 466 469 502
109	Pongamia pinnata	6	16 319 377 399 472 479
110	Premna corymbosa	1	239
111	Premna mollissima	1	239
112	Premna tomentosa	1	16
113	Prosopis juliflora	7	58 139 241 367 401 418 529
114	Psidium guajava	3	58 122 472
115	Psydrax dicoccos	5	246 397 401 424 448
116	Pterocarpus santalinus	6	88 178 235 436 502 533
117	Pterospermum canescens	5	31 286 399 408 559
118	Putranjiva roxburghii	7	25 71 133 310 337 367 532
119	Santalum album	6	22 58 63 340 374 478
120	Sapindus emarginatus	6	110 111 371 392 407 517
121	Senna siamea	3	193 307 399
122	Simarouba amara	11	58 97 139 241 286 331 386 424 436 553 586
123	Spathodea campanulata	3	160 187 377
124	Sterculia foetida	4	112 230 475 517
125	Streblus asper	15	75 112 139 190 193 319 320 358 361 379 392 401 562 598 604
126	Strychnos nux-vomica	2	94 407
127	Strychnos potatorum	2	94 407
128	Suregada angustifolia	20	124 136 139 235 286 337 362 370 397 418 424 427 433 448 487 512 538 553 556 604
129	Swietenia macrophylla	10	133 241 367 424 427 436 478 493 538 595
130	Syzygium cumini	3	58 122 472
131	Tabebuia rosea	1	265
132	Tabernaemontana divaricata	7	76 94 202 418 487 505 529
133	Tamarindus indica	11	40 67 139 142 178 264 283 361 401 448 538
134	Tecoma stans	1	265
135	Tectona grandis	6	112 246 364 442 469 502
136	Terminalia arjuna	1	166
137	Terminalia bellirica	1	166
138	Terminalia catappa	3	283 401 556
139	Thespesia populnea	10	2 19 190 238 256 263 310 386 392 399
140	Vitex negundo	6	112 246 364 442 469 502
141	Wrightia tinctoria	8	22 31 235 287 398 407 482 538
142	Ziziphus mauritiana	3	58 398 436
143	Ziziphus xylopyrus	3	58 398 436
			NA= not available
