# Supplementary material for: DNA Barcode Authentication of Wood Samples of Threatened and Commercial Timber Trees within the Tropical Dry Evergreen Forest of India
Source: PLoS One. 2014 Sep 26;9(9):e107669. doi: 10.1371/journal.pone.0107669 (PMC4178033; doi:10.1371/journal.pone.0107669)
Supplement: Table S6 — Number and positions of diagnostics single pure CAs (sPu) for the TDEF tree species from matK marker. (XLSX) [file pone.0107669.s008.xlsx]

## Sheet: Sheet1
Table S6. Number and positions of diagnostics single pure CAs (sPu) for the TDEF tree species from matK marker
S.No.	Name of the species	Number of single pure CAs	Position (s) of single pure CAs
1	Acacia auriculiformis	1	246
2	Acacia chundra	0	NA
3	Acacia ferruginea	0	NA
4	Acacia holosericea	1	246
5	Acacia leucophloea	3	464 542 606
6	Acacia nilotica	1	301
7	Acacia planiformis	3	34 35 301
8	Adenanthera pavonina	8	385 471 520 527 551 642 753 755
9	Aegle marmelos	17	106 296 299 306 340 403 530 578 579 648 680 711 754 767 799 807 846
10	Alangium salviifolium	47	57 58 66 95 128 133 134 190 255 264 290 291 301 304 343 344 357 361 368 387 389 390 393 420 447 451 456 466 520 548 551 556 613 629 630 636 673 680 698 699 712 744 745 792 794 804 828
11	Albizia amara	3	225 229 828
12	Albizia lebbeck	6	13 336 643 713 745 817
13	Albizia saman	2	447 609
14	Alstonia scholaris	23	66 84 135 136 224 267 329 355 360 409 454 461 468 520 609 620 622 652 660 678 738 789 825
15	Anacardium occidentale	50	60 67 83 84 85 86 87 88 101 180 184 253 301 304 312 332 379 380 381 382 383 384 399 426 431 436 441 454 471 475 502 510 518 531 548 594 609 640 675 684 691 709 746 768 769 770 771 801 810 815
16	Annona reticulata	5	177 355 477 489 740
17	Annona squamosa	5	178 355 477 489 740
18	Anthocephalus cadamba	17	103 324 341 361 390 447 472 516 518 525 547 604 667 673 741 810 853
19	Artocarpus heterophyllus	40	21 27 37 58 72 77 82 95 97 104 123 128 136 143 144 182 184 192 195 213 233 261 269 300 302 303 318 345 349 361 377 388 390 391 392 403 406 407 411 413
20	Atalantia monophylla	9	249 271 537 730 755 782 783 831 837
21	Azadirachta indica	51	11 25 33 39 59 104 106 136 177 184 192 256 257 272 302 306 319 324 339 340 361 386 389 393 446 451 475 498 511 527 538 551 553 598 614 617 624 628 630 635 636 650 655 673 681 713 725 730 756 766 768
22	Barringtonia acutangula	28	66 100 101 104 128 253 272 318 346 352 386 428 447 448 490 502 562 594 638 643 660 711 715 753 774 780 789 837
23	Benkara malabarica	16	18 127 128 129 156 189 245 321 347 389 470 609 628 667 702 792
24	Bixa orellana	43	18 25 36 39 49 62 97 129 187 240 275 303 310 315 357 361 388 389 397 408 427 437 447 456 505 520 539 540 541 552 555 563 564 570 579 583 587 589 594 609 620 628 658
25	Bombax ceiba	12	135 141 184 232 291 320 368 445 469 504 592 792
26	Borassus flabellifer	15	254 346 357 358 359 360 361 362 497 558 635 694 723 753 867
27	Buchanania axillaris	38	36 37 78 100 107 128 129 136 210 246 249 250 293 296 298 341 343 352 377 417 447 462 467 477 498 538 568 582 592 617 648 666 712 713 722 737 745 756
28	Butea monosperma	11	38 51 57 77 83 92 97 128 129 137 140
29	Caesalpinia coriaria	9	128 210 233 273 368 394 476 560 588
30	Calophyllum inophyllum	22	25 27 61 98 99 123 139 185 196 266 288 291 340 373 402 415 416 448 472 565 598 809
31	Cascabela thevetia	34	60 125 129 131 213 276 291 302 328 341 378 399 402 411 447 451 473 478 498 504 529 564 588 592 629 642 681 691 733 752 766 775 835 870
32	Cassia fistula	10	45 107 127 192 339 346 352 386 510 557
33	Cassia roxburghii	9	107 127 192 339 346 352 386 510 557
34	Cassine glauca	15	233 271 272 320 405 471 532 543 569 572 658 684 747 790 848
35	Casuarina litorea	17	77 95 177 195 210 224 489 496 505 646 694 695 696 716 774 817 848
36	Catunaregam spinosa	16	18 127 128 129 156 189 245 321 347 389 470 609 628 667 702 792
37	Ceiba pentandra	12	135 141 184 232 291 320 368 445 469 504 592 792
38	Chloroxylon swietenia	27	19 21 29 57 64 104 183 284 294 317 399 451 490 494 505 534 551 558 586 591 630 640 701 750 780 795 800
39	Citrus aurantiifolia	17	106 296 299 306 340 403 530 578 579 648 680 711 754 767 799 807 846
40	Cocos nucifera	10	20 190 344 496 498 510 581 727 770 802
41	Cordia obliqua	20	25 105 264 414 513 536 537 542 550 634 667 676 699 712 715 727 750 753 766 775
42	Couroupita guianensis	28	66 100 101 104 128 253 272 318 346 352 386 428 447 448 490 502 562 594 638 643 660 711 715 753 774 780 789 837
43	Crateva religiosa	16	62 101 288 438 446 457 471 547 618 622 692 695 713 724 774 823
44	Dalbergia sissoo	40	50 51 64 106 127 128 129 135 182 190 193 220 267 269 277 296 299 304 372 399 445 476 493 526 546 564 566 583 592 609 630 645 650 691 694 702 792 799 819 826
45	Delonix elata	3	107 592 755
46	Delonix regia	3	107 592 755
47	Dichrostachys cinerea	11	39 129 134 143 454 477 627 720 753 795 837
48	Diospyros buxifolia	7	69 378 445 498 583 609 667
49	Diospyros chloroxylon	8	75 113 145 217 226 291 536 568
50	Diospyros ferrea	7	69 378 445 498 583 609 667
51	Dolichandrone falcata	5	127 552 621 828 853
52	Enterolobium cyclocarpum	2	447 609
53	Erythrina variegata	11	38 51 57 77 83 92 97 128 129 137 140
54	Eucalyptus tereticornis	19	107 126 127 136 245 247 248 318 347 430 483 506 528 531 592 624 626 763 845
55	Filicium decipiens	41	35 61 72 104 120 129 135 137 210 239 245 247 267 287 291 296 306 319 339 340 342 347 352 361 374 394 397 399 404 413 445 446 447 453 499 528 545 553 556 571 584
56	Flacourtia indica	58	96 100 103 123 126 128 130 135 136 179 180 187 192 213 240 243 247 261 267 282 287 290 296 299 304 318 324 347 361 372 386 389 392 393 394 398 399 403 408 420 444 447 450 455 456 468 477 480 493 526 527 534 547 548 556 557 560 573
57	Gliricidia sepium	44	37 72 108 109 110 111 112 113 114 115 116 117 118 119 135 240 253 254 335 337 358 397 467 477 499 518 529 535 558 566 582 595 617 635 648 661 667 696 710 775 810 816 837 846
58	Gmelina arborea	15	192 354 386 393 396 454 527 589 594 645 711 751 789 835 838
59	Grewia orbiculata	17	136 190 192 336 394 396 443 449 466 473 482 519 546 554 678 770 836
60	Guazuma ulmifolia	20	12 63 100 102 294 340 359 396 403 411 430 432 444 453 485 703 705 732 799 810
61	Hardwickia binata	32	43 51 71 134 183 192 282 320 354 361 370 371 377 389 393 407 411 467 472 476 504 518 555 594 599 640 663 753 801 810 816 835
62	Helicteres isora	13	224 267 270 312 319 327 414 547 550 627 633 696 732
63	Hibiscus tiliaceus	17	70 96 233 267 396 445 454 462 578 701 723 735 750 771 783 823 846
64	Ixora coccinea	7	41 151 521 648 745 783 847
65	Ixora pavetta Andrews	7	41 151 521 648 745 783 847
66	Kigelia africana	5	127 552 621 828 853
67	Lannea coromandelica	38	36 37 78 100 107 128 129 136 210 246 249 250 293 296 298 341 343 352 377 417 447 462 467 477 498 538 568 582 592 617 648 666 712 713 722 737 745 756
68	Lawsonia inermis	40	8 9 10 11 12 13 14 15 30 64 67 77 78 79 86 87 88 120 121 123 133 143 184 226 229 230 252 282 301 343 348 352 357 360 374 386 388 389 390 393
69	Lepisanthes tetraphylla	11	74 123 336 345 396 546 548 570 741 781 801
70	Limonia acidissima	9	54 100 140 301 358 573 620 669 790
71	Madhuca longifolia	0	NA
72	Manilkara hexandra	2	467 468
73	Manilkara zapota	3	24 60 801
74	Millingtonia hortensis	16	54 69 97 112 135 252 284 290 298 320 348 402 550 617 667 753
75	Mimusops elengi	0	NA
76	Mitragyna parviflora	17	103 324 341 361 390 447 472 516 518 525 547 604 667 673 741 810 853
77	Morinda pubescens	35	17 40 101 192 213 233 252 254 276 299 301 309 316 329 358 391 395 400 407 465 518 522 564 570 588 614 636 637 649 710 711 822 828 831 838
78	Muntingia calabura	45	11 30 88 92 106 130 134 213 246 251 252 262 294 318 341 347 361 373 404 455 458 467 486 506 528 537 553 566 579 586 636 648 660 663 674 699 712 713 732 780 782 790 795 804 838
79	Nerium oleander	28	68 96 97 126 129 192 213 286 347 352 354 358 373 374 388 438 469 503 519 531 545 578 594 633 675 705 708 781
80	Nyctanthes arbor-tristis	41	66 67 78 111 152 198 246 255 301 302 318 341 348 352 388 390 399 403 410 411 427 439 447 452 477 494 504 519 520 571 604 609 628 630 634 737 738 775 817 839 852
81	Pamburus missionis	10	45 129 235 520 571 621 693 728 794 842
82	Parkia biglandulosa	24	17 18 19 20 21 22 23 24 25 26 27 28 29 30 31 32 33 266 296 490 497 789 790 802
83	Peltophorum pterocarpum	14	13 25 78 106 357 544 624 673 740 756 767 801 845 852
84	Phoenix sylvestris	10	20 190 344 496 498 510 581 727 770 802
85	Phyllanthus acidus	58	96 100 103 123 126 128 130 135 136 179 180 187 192 213 240 243 247 261 267 282 287 290 296 299 304 318 324 347 361 372 386 389 392 393 394 398 399 403 408 420 444 447 450 455 456 468 477 480 493 526 527 534 547 548 556 557 560 573
86	Pisonia grandis	16	6 7 8 9 110 225 264 333 334 345 360 414 481 561 611 844
87	Pithecellobium dulce	4	300 393 810 855
88	Plumeria alba	32	60 125 129 131 213 276 291 302 328 341 378 399 402 411 447 451 473 478 498 504 529 564 588 592 629 642 681 691 733 752 766 775
89	Polyalthia longifolia	44	45 93 100 102 107 123 136 195 223 240 253 274 275 301 318 324 369 387 394 400 408 444 447 448 456 475 528 547 607 622 627 629 634 639 641 642 678 681 715 722 723 736 741 750
90	Pongamia pinnata	21	17 18 19 20 21 22 23 24 25 26 27 28 29 30 31 32 33 34 35 36 37
91	Premna mollissima	5	343 347 386 548 559
92	Premna tomentosa	5	343 347 386 548 559
93	Prosopis juliflora	8	11 180 339 386 628 720 766 850
94	Psidium guajava	21	16 131 133 135 180 231 246 296 431 462 475 477 506 579 582 589 606 658 720 780 816
95	Psydrax dicoccos	22	35 41 129 144 261 268 277 343 354 356 361 372 472 498 546 553 579 711 781 792 799 817
96	Pterocarpus santalinus	40	50 51 64 106 127 128 129 135 182 190 193 220 267 269 277 296 299 304 372 399 445 476 493 526 546 564 566 583 592 609 630 645 650 691 694 702 792 799 819 826
97	Pterospermum canescens	21	3 4 5 6 7 12 62 90 135 210 230 261 357 368 472 529 554 708 737 777 792
98	Santalum album	42	2 3 4 5 6 7 27 51 73 74 77 97 111 130 135 137 138 193 196 231 232 290 312 324 325 343 357 405 420 475 502 591 624 626 661 673 713 728 730 768 790 819
99	Sapindus emarginatus	11	74 123 336 345 396 546 548 570 741 781 801
100	Senna siamea	14	10 11 13 126 135 264 372 446 488 548 593 735 755 794
101	Spathodea campanulata	16	33 133 134 229 329 404 432 468 470 472 583 647 655 673 679 732
102	Sterculia foetida	14	57 100 195 226 252 293 315 427 440 475 498 518 566 828
103	Strychnos nux-vomica	8	39 103 302 319 447 621 635 643
104	Strychnos potatorum	8	39 103 302 319 447 621 635 643
105	Swietenia macrophylla	51	11 25 33 39 59 104 106 136 177 184 192 256 257 272 302 306 319 324 339 340 361 386 389 393 446 451 475 498 511 527 538 551 553 598 614 617 624 628 630 635 636 650 655 673 681 713 725 730 756 766 768
106	Syzygium cumini	20	107 126 127 136 245 247 248 318 347 430 483 506 528 531 592 624 626 763 845 870
107	Tabernaemontana divaricata	46	78 79 84 126 127 145 157 158 159 160 177 178 179 180 181 182 183 184 198 201 202 203 204 205 206 207 208 209 210 211 212 294 303 346 347 352 390 397 426 476 483 555 582 729 744 810
108	Tamarindus indica	32	43 51 71 134 183 192 282 320 354 361 370 371 377 389 393 407 411 467 472 476 504 518 555 594 599 640 663 753 801 810 816 835
109	Tecoma stans	15	151 247 267 273 362 387 419 445 551 603 633 781 820 831 845
110	Tectona grandis	25	12 69 107 114 115 116 192 195 224 229 273 298 320 397 462 465 483 502 650 667 668 705 768 781 794
111	Terminalia arjuna	6	417 548 692 737 772 857
112	Terminalia bellirica	6	417 548 692 737 772 857
113	Terminalia catappa	5	389 394 470 582 625
114	Thespesia populnea	11	20 264 337 348 370 480 529 669 673 729 808
115	Wrightia tinctoria	28	68 96 97 126 129 192 213 286 347 352 354 358 373 374 388 438 469 503 519 531 545 578 594 633 675 705 708 781
116	Ziziphus mauritiana	6	96 387 405 471 472 699
117	Ziziphus xylopyrus	6	96 387 405 471 472 699
			NA= not available
